# Supplementary material for: Rapid gene identification in sugar beet using deep sequencing of DNA from phenotypic pools selected from breeding panels
Source: BMC Genomics. 2016 Mar 15;17:236. doi: 10.1186/s12864-016-2566-9 (PMC4791833; doi:10.1186/s12864-016-2566-9)
Supplement: Additional file 1: — “concat_contigs.py” script for generation of RefBeet-1.2.joined.fa. The python script “concat_contigs.py” and supporting files were used to generate the concatenated sequence RefBeet-1.2.joined.fa from RefBeet-1.2.fna [GenBank:AYZS00000000.1] [18]. It was tested on Unix/Linux systems with at least python version 2.7 installed. (ZIP 2 kb) [file 12864_2016_2566_MOESM1_ESM.zip]

Archive with 7 entries (4 files):
- Additional file 1/
- Additional file 1/bv_chr.txt
- Additional file 1/concat_contigs.py
- Additional file 1/concat_contigs.README.txt
- __MACOSX/
- __MACOSX/Additional file 1/
- __MACOSX/Additional file 1/._concat_contigs.README.txt
