# Supplementary material for: Rapid gene identification in sugar beet using deep sequencing of DNA from phenotypic pools selected from breeding panels
Source: BMC Genomics. 2016 Mar 15;17:236. doi: 10.1186/s12864-016-2566-9 (PMC4791833; doi:10.1186/s12864-016-2566-9)
Supplement: Additional file 1: — “concat_contigs.py” script for generation of RefBeet-1.2.joined.fa. The python script “concat_contigs.py” and supporting files were used to generate the concatenated sequence RefBeet-1.2.joined.fa from RefBeet-1.2.fna [GenBank:AYZS00000000.1] [18]. It was tested on Unix/Linux systems with at least python version 2.7 installed. (ZIP 2 kb) [file 12864_2016_2566_MOESM1_ESM.zip › Additional file 1/concat_contigs.py]

#!/usr/bin/env python

# concat_contigs

__version__ = "v1.2"
__version_date__ = "20150901"
__author__ = "Thomas Rosleff Soerensen"
__usage__ = """

USAGE:
    concat_contigs.py <options> <chromosome_info> <fasta_filename(s)>

    Concatenates sequences from a fasta file according to a scheme 
    given in <chromosome_info>. <chromosome_info> should be a tab-
    delimited file with 2 columns: 
        column_1: a pattern by which the sequences are assigned to 
                  the chromosomes. Sequence names must start with
                  this pattern.
        column_2: name of the chromosome
    If sequences match two chromosome patterns they are assigned 
    to the first chromosome. All sequences matching none of the
    patterns are assigned to the random chromosome. Sequences of
    each chromosome are concatenated by inserting the specified
    amount of N's (see option -p). Each chromosome is written to
    a separate file.

  OPTIONS:

     -h     (help:) display this message.

     -p <integer>
            (padding:) fill up gaps between concatenated sequences
            with <value> N's (default: 50).

Script version: %s (%s)
Author: %s
""" % (__version__, __version_date__, __author__)


###########
# IMPORTS #
###########

import sys, os


##############
#### MAIN ####
##############

def main():

	# configuration

	max_chr_patterns = 20
	padding = 50

	# help needed?

	if len(sys.argv) == 1 or '-h' in sys.argv:
		sys.exit(__usage__)

	# get arguments

	if '-p' in sys.argv:
		try:
			i = sys.argv.index('-p')
			padding = int(sys.argv[i+1])
		except (IndexError, ValueError):
			sys.exit("ERROR: argument for -p (padding) is not valid.")

	if len(sys.argv) < 3:
		sys.exit("ERROR: not enough arguments.")
	if sys.argv[-2].startswith("-") or sys.argv[-1].startswith("-"):
		sys.exit(__usage__)

	if os.path.isfile(sys.argv[-2]):
		pp = open(sys.argv[-2]).read().strip().split('\n')
		if len(pp) > max_chr_patterns:
			sys.exit("ERROR: too many chromosome patterns.")
		chr_patterns = {}
		seq_written = {}
		for p in pp:
			p = p.split('\t')
			if len(p) != 2:
				sys.exit("ERROR: a line %s in '%s' has a wrong field count." % (p, sys.argv[-2]))
			chr_patterns[p[0]] = open("%s.fasta" % p[1], 'w')
			chr_patterns[p[0]].write(">%s\n" % p[1])
			seq_written[p[0]] = False
		fr = open("Random.fasta", 'w')
		fr.write(">Random\n")
		seq_written['random'] = False
			
	else:
		sys.exit("ERROR: '%s' is not a valid file." % sys.argv[-2])

	if os.path.isfile(sys.argv[-1]):
		infile = sys.argv[-1]
	else:
		sys.exit("ERROR: '%s' is not a valid file." % sys.argv[-1])

	# do processing

	fi = open(infile)
	fo = None
	while 1:
		l = fi.readline()
		if not l:
			break
		if l.startswith('#'):
			continue
		if not l.strip():
			continue
		if l.startswith('>'):
			seqname = l[1:].split()[0]
			random = True
			for p in chr_patterns:
				if seqname.startswith(p):
					fo = chr_patterns[p]
					if seq_written[p]:
						fo.write("N"*padding)
					else:
						seq_written[p] = True
					random = False
					break
			if random:
				fo = fr
				if seq_written['random']:
					fo.write("N"*padding)
				else:
					seq_written['random'] = True
		else:
			fo.write(l.strip())

	fi.close()

	for p in chr_patterns:
		chr_patterns[p].write('\n')
		chr_patterns[p].close()

	fr.write('\n')
	fr.close()

### main ###

if __name__ == "__main__":
	main()
