# Supplementary material for: Rapid gene identification in sugar beet using deep sequencing of DNA from phenotypic pools selected from breeding panels
Source: BMC Genomics. 2016 Mar 15;17:236. doi: 10.1186/s12864-016-2566-9 (PMC4791833; doi:10.1186/s12864-016-2566-9)
Supplement: Additional file 1: — “concat_contigs.py” script for generation of RefBeet-1.2.joined.fa. The python script “concat_contigs.py” and supporting files were used to generate the concatenated sequence RefBeet-1.2.joined.fa from RefBeet-1.2.fna [GenBank:AYZS00000000.1] [18]. It was tested on Unix/Linux systems with at least python version 2.7 installed. (ZIP 2 kb) [file 12864_2016_2566_MOESM1_ESM.zip › Additional file 1/concat_contigs.README.txt]

The python script concat_contigs.py was used to generate the concatenated
sequence RefBeet-1.2.joined.fa from the RefBeet-1.2.fna [GenBank:AYZS00000000.1] dataset (Dohm et al., 2014). 

concat_contigs.py can be executed on every Unix/Linux system with at least python version 2.7 installed. 

The exact command to obtain RefBeet-1.2-joined.fa is 

python concat_contigs.py chr.v2.txt RefBeet-1.2.fna && cat Chr1.fasta  Chr2.fasta  Chr3.fasta  Chr4.fasta  Chr5.fasta  Chr6.fasta  Chr7.fasta  Chr8.fasta  Chr9.fasta  Random.fasta >  RefBeet-1.2.joined.fa 
