# Supplementary material for: Rapid gene identification in sugar beet using deep sequencing of DNA from phenotypic pools selected from breeding panels
Source: BMC Genomics. 2016 Mar 15;17:236. doi: 10.1186/s12864-016-2566-9 (PMC4791833; doi:10.1186/s12864-016-2566-9)
Supplement: Additional file 2: — Python package to generate AFe plots and automatic identification of intervals. The python script “VCF2AFAnalysis.py” was used to generate AFe plots from vcf files. Usage examples can be found in the “README” text file contained in the package. (ZIP 18 kb) [file 12864_2016_2566_MOESM2_ESM.zip]

Archive with 8 entries (5 files):
- Additional file 2/
- Additional file 2/AFAnalysis.py
- Additional file 2/SNVer2SNPv2.py
- Additional file 2/VCF2AFAnalysis.py
- Additional file 2/VCF2AFAnalysis.README.txt
- __MACOSX/
- __MACOSX/Additional file 2/
- __MACOSX/Additional file 2/._VCF2AFAnalysis.README.txt
