# Supplementary material for: Rapid gene identification in sugar beet using deep sequencing of DNA from phenotypic pools selected from breeding panels
Source: BMC Genomics. 2016 Mar 15;17:236. doi: 10.1186/s12864-016-2566-9 (PMC4791833; doi:10.1186/s12864-016-2566-9)
Supplement: Additional file 2: — Python package to generate AFe plots and automatic identification of intervals. The python script “VCF2AFAnalysis.py” was used to generate AFe plots from vcf files. Usage examples can be found in the “README” text file contained in the package. (ZIP 18 kb) [file 12864_2016_2566_MOESM2_ESM.zip › Additional file 2/SNVer2SNPv2.py]

#!/usr/bin/python

# script used to convert the output of SNVer, which is in its own vcf like format, to a tab delimited txt format, which  is easier to handle

import sys
import os
import re
import csv
from string import translate,maketrans,punctuation


def calcAF(altBases,allBases): # calculates the allele frequency
    refBases = int(allBases)-int(altBases) # number of reads concordant to the reference

    if refBases == 0:
        allelefrequency = 1
    elif altBases == 0:
        allelefrequency = 0
    else:            
        allelefrequency = float(altBases)/int(allBases)

#    print 'Calc Freq: '
#    print "Alt: " + str(altBases)
#    print "Alt: " + str(float(altBases))
#    print "All: " + str(allBases)
#    print "All: " + str(float(allBases))
    
#    print allelefrequency
    return allelefrequency

def GATKprocessPoolField(poolField):
    # Takes one Poolfield; splits it at the ':' delimiter into in a list of five fields, takes the second field, which is a tuple of two, and gives its two values to the calcAF Funktion
    # define Transitionmatrix, to exchange delimiters by whitespace
    delims = ':'
    T = maketrans(delims, ' '*len(delims))
    poolField = translate(poolField.strip(), T).split()
    if len(poolField) == 5:
	    Bases = poolField[1].split(',')
	    refBases  = int(Bases[0])
	    altBases =  int(Bases[1])
	    allBases = refBases + altBases
	    allelefrequency = calcAF(altBases, allBases)
	    return altBases, allBases, allelefrequency
    else:
	    return 0


def parseVCF(mode, infile,  out):
	

	
	if os.path.isfile(out):
		print "converted variationfile already exists: "
		print out
		return out
	
	filehandle = open(infile, 'r')
	outfile = open(out, 'w+')
	## beginn parsing parse SNVer vcf file
	
	if mode == 'SNVer':
	## parse SNVer vcf file

    
	    for line in filehandle:
        	if 'NA' not in line :
			line = translate(line.strip(), T).split()
           	if not line[0].startswith("#"): # skip header and comments
                    #print line
                	formattedline = line[0:2]
                   	formattedline += line[3:5]
                            
#                    likelihood_allelefrequency = re.search(r'AF=(\d\.*\d*)', line[7])
#                    formattedline.append(likelihood_allelefrequency.group(1))
		  	formattedline.append(0)                    
                    
                   	remainingFields = len(line[9:])
                            
                   	i = 10
                    
                    	while i < len(line):
                          
                            formattedline.append(line[i])
                            formattedline.append(line[i+1])        
                            formattedline.append(calcAF(line[i],line[i+1]))
                            i = i+2

                    	#print('\t'.join(map(str,formattedline)))
			outfile.writelines('\t'.join(map(str,formattedline))+'\n')


## parse GATK vcf file
	elif mode == 'GATK':
		for line in filehandle:
			line = line.strip().split()
			
			if not line[0].startswith('#') and './.' not in line: # skip header and comments and NA values
				formattedline = line[0:2]
				formattedline += line[3:5]
						
			#            likelihood_allelefrequency = re.search(r';AF=(\d\.*\d*)', line[7])
			#            formattedline.append(likelihood_allelefrequency.group(1))
				formattedline.append(0)
				i = 9
				
				printingFlag = True
				
				while i< len(line):
					if ':.:' not in line[i]:
						
						basevalues = GATKprocessPoolField(line[i])
						
						if basevalues != 0:
							altBases, allBases, allelefrequency = basevalues
							formattedline.append(altBases)
							formattedline.append(allBases)
							formattedline.append(allelefrequency)
							i += 1
						else:
							printingFlag = False
							i += 1
					else:
						printingFlag = False
						i += 1
						sys.stderr.write("skipped ") 
						sys.stderr.write('\t'.join(map(str,line))) 
						sys.stderr.write('\n') 
			
				if printingFlag :
					#print('\t'.join(map(str,formattedline)))
					outfile.writelines('\t'.join(map(str,formattedline))+'\n')
		
					
			else:
				sys.stderr.write("skipped ") 
				sys.stderr.write('\t'.join(map(str,line))) 
				sys.stderr.write('\n') 
				
	
	
	filehandle.close()
	outfile.close()
	print "SNP file written" 
        return out    
                


##
##with open('some.csv', 'wb') as f:
##    writer = csv.writer(f)
##    writer.writerows(someiterable)

##
##    if not line[0].startswith("#"): # skip header and comments
##        formatfield = line[7].split(';')
##        if formatfield[0] == 'INDEL':
##            del formatfield[0]
###        print formatfield
##        formattedline = line[0:2]
##        formattedline += line[3:5]
##        allelefrequency = re.search(r'AF1=(\d\.*\d*)', formatfield[2])
##        formattedline.append(allelefrequency.group(1))
##        print formattedline
##
