# Supplementary material for: Rapid gene identification in sugar beet using deep sequencing of DNA from phenotypic pools selected from breeding panels
Source: BMC Genomics. 2016 Mar 15;17:236. doi: 10.1186/s12864-016-2566-9 (PMC4791833; doi:10.1186/s12864-016-2566-9)
Supplement: Additional file 2: — Python package to generate AFe plots and automatic identification of intervals. The python script “VCF2AFAnalysis.py” was used to generate AFe plots from vcf files. Usage examples can be found in the “README” text file contained in the package. (ZIP 18 kb) [file 12864_2016_2566_MOESM2_ESM.zip › Additional file 2/VCF2AFAnalysis.py]

#!/usr/bin/python
# -*- coding: utf-8 -*-
import matplotlib.pyplot as plt
import numpy 
import pdb
import pylab
from optparse import OptionParser
import os
import pandas
import sys
from scipy import interpolate
import pkg_resources
import matplotlib as mpl
import SNVer2SNPv2 
from scipy.stats import kde
import matplotlib.pyplot as plt
from AFAnalysis import *

try:
    from IPython import embed
except ImportError:
    print "IPython is not installed"

#from IPython import embed
#embed()


print 'SciPy Version installed: ' + pkg_resources.get_distribution("scipy").version
print 'Pandas Version installed: ' + pkg_resources.get_distribution("pandas").version
print 'matplotlib Version installed: ' + pkg_resources.get_distribution("matplotlib").version


# Parsing the command line options
parser = OptionParser()
parser.add_option('-N', '--noninformative', dest="noninformative", type="float", help='the level of allele frequency for that SNPs must differ to be counted as informative. Useful for vizualization purposes.', default=False)
parser.add_option('-v', '--vcf1', dest="vcffile1", type="string", help='vcf file containing the Variations', default=False)
parser.add_option('-V', '--vcf2', dest="vcffile2", type="string", help='vcf file containing the Variations of another experiment. If this option is used, only the delta allele frequencies of the two files will be plotted', default=False)
parser.add_option('-g', '--genes_gff', dest="genes_gff", type="string", help='path to genes_gff file, containing genes to plot. Introns and exons will be plotted. This can be very timeconsuming for large files.')
parser.add_option('-G', '--gff', dest="gff", type="string", help='path to generic file [chr, startpos, endpos] to plot as intervals')
parser.add_option('-w', '--windowSize', dest="windowSize", type="int", help='the genomic length to calculate the rolling mean for. Step size is len/2. The rolling mean of the allele frequency will be calculated for both/all pools by default. if the -d option is set to "only", only the rolling mean of the delta allele frequenvy will be plotted.')
parser.add_option('-c', '--chromosomes', dest="Chrs", type="string", default="all", help='the Chromosomes to plot, delimited by ",", default is "all"')
parser.add_option('-p', '--pools', dest="pools", type="string", help='the sequenced pools, in the same order as in the SNPs file, delimited by ",". Most functions are only available for two pools.')
parser.add_option('-P', '--proportional', dest="proportional", type="float", help='the level of allelefrequency for which SNPs must be proportinal. For visualization.')
parser.add_option('-o', '--output', dest="output", type="string", help='Output filename. If not set, an automatic name will be generated', default=False)
parser.add_option('-x', '--coverage', dest="coverage", type="int", help='Coverage to filter for (coverage > x > coverage*3), "0" for automatic. The automatic filter will filter each chromosome seperately for (medianCoverage*0.75) > X > (medianCoverage*2.25)')
parser.add_option('-m', '--mean', dest="mean", help='plot mean', action="store_true")
parser.add_option('-L', '--low_mem', dest="low_mem", help='activate low-memory mode. This will use less memory, and make the script slower, but you will not get statistics about the whole dataset', action="store_true")
parser.add_option('-K', '--contigfile', dest="contigfile", type="string", help='file containing contigpositions, *.fna', default=False)
parser.add_option('-M', '--Markerfile', dest="markerfile", type="string", help='file containing Markerpositions. Chromosomename in the first column, Position in the second.', default=False)
parser.add_option('-E', '--Errorfile', dest="errorfile", type="string", help='file containing Errorpositions. Chromosomename in the first column, Position in the second.', default=False)
parser.add_option('-H', '--Histogram', dest="histogram", help='plot a AF Histogram', action="store_true", default=False)
parser.add_option('-d', '--delta', dest="delta", type="string", help='Plot a delta of the allelefrequency between the two pools. Possible: "False","True","only"', default=False)
parser.add_option('-s', '--SNP_density_windowSize', dest="snpDensity", type="int", help='the size of the interval to evalute for the SNP measurement, step size for roling mean is interval/2')
parser.add_option('-i', '--interval', dest="interval", type="int", help="define and plot interval , Try to find intervals that have been selected in both pools, filter out intervals shorter than given int"  ,default = False)
parser.add_option('-b', '--batch', dest="batch", help='plot in batch mode. In this mode, the plot is not shown, but saved to disk directly', action="store_true", default=False)
parser.add_option('-B', '--Boost', dest="boost", help='plot the boosted delta allele frequencies. The algorithm is similar to the one used by SHOREmap', action="store_true", default=False)
parser.add_option('-f', '--filteredCSV', dest="filteredCSV", help='if set, the Variations after filtering will be writen to an external file', action="store_true", default=False)


### Usage examples:
# -d only -w 1000 , only plot a rolling men for the delta values
# -d only -w 1000 -p green,red -v 360Acc.vcf -V 120Acc.vcf, plot the rolling mean for the delta values of two experiments, that have the same pools, but might differ in other parameters, like coverage or accessions used. 
# if you run into memory problems, consider spliting your input file (.vcf or .snp) in one file per chromosome, or activating low-memory mode


(options, args) = parser.parse_args()


### Check, if the options are compatible
# -N, -P, -d, -i, -B are only applicable with exactly two pools -p pool1,pool2
if (options.noninformative or options.proportional or options.delta or options.interval or options.boost) and  (len(options.pools.strip().split(','))!= 2):
    print "-N, -P, -d, -i, -B are only applicable with exactly two pools"
    


vcfFileList = []
ax2 = False


if options.vcffile1:
	path_VCF = os.path.abspath(options.vcffile1)
	vcfFileList.append(path_VCF)
else:
	print "No input file given"


                  
if options.vcffile2:
    	path_VCF2 = os.path.abspath(options.vcffile2)
	vcfFileList.append(path_VCF2)


		

windowSize = options.windowSize


Chrs = options.Chrs
if Chrs != "all":
	Chrs = Chrs.strip().split(',')

print 'Chromosomes to plot:'
print Chrs

pools = options.pools
pools = pools.strip().split(',') 


# Filters
coverage = options.coverage
proportional = options.proportional
noninformative = options.noninformative

# create outputfilename
if not options.output:
        Path2OutputFile = "Pools-" + str(options.pools) + "_Chrs-" + str(options.Chrs) + "_coverage-" + str(coverage) 
        if proportional:
                Path2OutputFile = Path2OutputFile + "_proportional-" + str(proportional)
        if windowSize:
                Path2OutputFile = Path2OutputFile + "_RollingMean-" + str(windowSize)
        if options.markerfile:
                Path2OutputFile = Path2OutputFile + "_Markerfile-"
        if options.noninformative:
                Path2OutputFile = Path2OutputFile + "_noninformative-" + str(options.noninformative)
        if options.windowSize:
                Path2Outputfile = Path2OutputFile + "_windowSize_" +str(options.windowSize)
        if options.errorfile:
                Path2Outputfile = Path2OutputFile + "_errorfile_" 
        if options.histogram:
                Path2Outputfile = Path2OutputFile + "_histogram_" 
        if options.delta:
                Path2Outputfile = Path2OutputFile + "_delta_" +str(options.delta)
        if options.snpDensity:
                Path2Outputfile = Path2OutputFile + "_snpDensity_" +str(options.snpDensity)
        if options.interval:
                Path2Outputfile = Path2OutputFile + "_minIntLen_" +str(options.interval)
            
                
        print "output:"
        print Path2OutputFile
                       
                
	
else:
	Path2OutputFile = os.path.abspath(options.output)

if not Path2OutputFile.endswith('.png'):
	Path2OutputFile = Path2OutputFile + ".png"

Path2StatisticsFile = Path2OutputFile + ".txt"


### read marker and errorfile			

df_Markers = False
if options.markerfile:
	path_Markerfile = os.path.abspath(options.markerfile, Chrs)
	if os.path.isfile(path_Markerfile) and not os.stat(path_Markerfile)[6]==0:
		df_Markers = readMarkerfile(path_Markerfile)
		print "Markerfile read:"
		print df_Markers.describe()
		print df_Markers.head()
	elif os.stat(path_Markerfile)[6]==0:
		print "Markerfile is empty"
	else:
		print "Markerfile can't be read"

df_Errors = False
if options.errorfile:
	path_Errorfile = os.path.abspath(options.errorfile, Chrs)
	if os.path.isfile(path_Errorfile) and not os.stat(path_Errorfile)[6]==0:
		df_Errors = readMarkerfile(path_Errorfile)
		print "Errorfile read:"
		print df_Errors.describe()
		print df_Errors.head()
	elif os.stat(path_Errorfile)[6]==0:
		print "Errorfile is empty"
	else:
		print "Errorfile can't be read"


### check if SNP file exists, else create it
path_SNPs = checkOrCreateSNPfile(path_VCF)
### read in and filter variants


if options.low_mem == True:
    df_SNPs, Chrs = readAndFilterVariants(path_SNPs, pools, df_Markers, df_Errors, Chrs, noninformative, coverage, proportional, Path2StatisticsFile, low_memory = True)
else:
    df_SNPs, Chrs = readAndFilterVariants(path_SNPs, pools, df_Markers, df_Errors, Chrs, noninformative, coverage, proportional, Path2StatisticsFile)

if options.filteredCSV:
    df_SNPs.to_csv(Path2OutputFile + "filtered_SNPS.csv", sep='\t', index=False)

if options.vcffile2:
    path_VCF2 = options.vcffile2
    path_SNPs2 = checkOrCreateSNPfile(path_VCF2)
    df_SNPs2, Chrs2 = readAndFilterVariants(path_SNPs2, pools, df_Markers, df_Errors, Chrs, noninformative, coverage, proportional, Path2StatisticsFile)
    options.delta = 'only'
if options.filteredCSV:
    df_SNPs.to_csv(Path2OutputFile + "filtered_SNPS2.csv", sep='\t', index=False)


# to save mem, df_Markers and df_Errors are deleted after usage
del df_Markers
del df_Errors


### start plotting

print "start plotting \n \n \n"


fig = plt.figure()
# starting boundaries
left = 0.01
first_SNPs=[]
last_SNPs=[]
labels = {}
listOfAxes=[] # list in which all axis are saved
chrsToPlot = []

for Chr in Chrs: # make one plot for each chromosome

        if not options.vcffile2 :
        
        ## plotChromosome(Chr, df_SNPs, pools)

            print 'filtering for Chromosome: ' + Chr
            chrSNPs = filterDataFrameForChromosome(df_SNPs,Chr) # only keep SNPs on Chromosome Chr
            if len(chrSNPs)==0:
                    continue
            else:
                    chrsToPlot.append(Chr)
                            
                    
            
            #rect_cones = [left, bottom, width, height]
            rect_cones = [0.+1./len(Chrs)*(len(listOfAxes)), 0.1, 1./len(Chrs), 0.9]
            listOfAxes.append(plt.axes(rect_cones))
            ax = listOfAxes[-1]

            
            
            first_SNPs.append(chrSNPs['Position'].irow(0)) # save the length of the Chromosome   
            
            last_SNPs.append(chrSNPs['Position'].irow(-1)) # save the length of the Chromosome   
            print chrSNPs.describe()

            Statisticsfile = open(Path2StatisticsFile, 'w')	
            Statisticsfile.write('filtering for Chromosome: ' + Chr + " \n")
            Statisticsfile.write(str(chrSNPs.describe())+ " \n")

            for pool in pools: # for each pool, the trianglesmoothed frequencies should be plotted

                    if 'red' in pool:
                            color = 'r'
                    elif 'green' in pool:
                            color = 'g'
                    else:
                            color = mpl.rcParams['axes.color_cycle'][pools.index(pool)]
                    if options.delta == 'only':
                            continue   # don't plot SNPs
                    else:
                            labels[pool ], = ax.plot(chrSNPs['Position'],chrSNPs['Frequency'+pool],"."+color,label=pool , alpha=0.5)
    #                labels[pool + 'smoothed'], = plt.plot(chrSNPs['Position'],smoothTriangle(chrSNPs['Frequency'+pool],3),"-"+color,label=pool + " smoothed")
     #               xnew,ynew = splineCurveFit(chrSNPs['Position'],smoothTriangle(chrSNPs['Frequency'+pool],3))
    #                labels[pool + 'fitted data'],=plt.plot(xnew,ynew,'-.'+color,label='fitted data' + pool)


            plt.xlabel(Chr) # name the x axis of the subplot after the chromosome
            if len(Chrs) >1 :
                    ax.set_xticklabels([]) # don't plot x axis ticks for any of the plots
            if Chrs.index(Chr) >= 1: # don't plot y axis for subplots
                    ax.set_yticklabels([])
    #        if Chr == "lcl|Chr2":
    #                plt.plot([6956605,6961171],[-0.1,1.1] ,"-", lw = 2.0)
    #        if Chr == "A06":
    #            plt.plot([24021769,24021769],[-0.1,1.1] ,"-", lw = 2.0)


        # plotting delta values
            print "delta: " + str(options.delta)
            if options.delta == 'True' or options.delta == 'only':
                plot_delta(chrSNPs, options.windowSize, pools, ax, labels, boost_flag = options.boost)

        ##		Statisticsfile.write('mean delta: ' + Chr + " \n")
        ##		Statisticsfile.write(str(numpy.mean(deltaValues))+ " \n")
        ##		Statisticsfile.write(str(numpy.std(deltaValues))+ " \n")
        ##	
            elif options.windowSize: # if there is no delta, plot the moving average for the pools
                          plotMovingAverage(chrSNPs, pools, windowSize, ax, labels)


        # plot data, that is not specific to the pools
        ### plot SNP density
            if options.snpDensity:
                ax2 = plotSnpDensity(options.snpDensity, ax, chrSNPs, labels)				
                


            if options.mean:
                if options.delta:
                # plotting the mean of AF
                        AFmeanIndex = 'AF mean smoothed'
                        chrSNPs["AF_mean"] = chrSNPs[[elem for elem in chrSNPs.columns if 'Frequency' in elem]].mean(axis=1)
                        AFmeanValues = chrSNPs["AF_mean"].tolist()
                        labels[AFmeanIndex], = ax.plot(chrSNPs['Position'],smoothTriangle(AFmeanValues,3),".r",label= "mean frequencies", alpha=0.5)
                        

            if options.contigfile:
                
                # plotting contigs
                        ContigPositions = makeListOfContigPositions(options.contigfile(), Ns , Chr)
                        for contig in ContigPositions:
                                x1,x2 = contig
                                labels['contigs'], = ax.plot([x1,x2],[0,1],"b-.", label="contigs", lw = 0.5)

            if options.genes_gff:
                #import pdb
                #pdb.set_trace()
                print 'plotting genes'
                gff = open(options.genes_gff, 'r')
                #lines = [x.split().strip() for x in gff.readlines() if Chr in x]

                listOfGenes = gff2ExonList(gff.readlines())
                plotExonList(listOfGenes, ax)
                gff.close()
                del listOfGenes

            if options.gff:
                    plotgff(options.gff, Chr, ax)

            if options.interval:

                    threshold = 0.1
                    #pool = "green"
                    outlierTolerance = 1
                    minLengthOfInterval = options.interval
                    intervals, filterCount, filteredIntervals = naiveDefineIntervals(chrSNPs,  threshold, pools, outlierTolerance, minLengthOfInterval)
                    
                    if len(intervals) > 0:
                            print 'Found ' + str(len(intervals)) + ' intervals with threshold ' + str(threshold) + ' and outlier tolerance ' + str(outlierTolerance)
                            print intervals
                            print 'Length of intervals: ' + str(sum(tup[2] for tup in intervals))
                            Statisticsfile.write('Found intervals with threshold ' + str(threshold) + ' and outlier tolerance ' + str(outlierTolerance)+ " \n")
                            Statisticsfile.write(str(intervals)+ " \n")
                            Statisticsfile.write('Length of intervals: ' + str(sum(tup[2] for tup in intervals))+ " \n")
                            Statisticsfile.write('Filtered ' + str(filterCount) + ' intervals, with length: ' + str(sum(tup[2] for tup in filteredIntervals))+ " \n")
                            Statisticsfile.write(str(filteredIntervals)+ " \n")
                            


                    else:
                            print 'no Intervals found'
                            print 'starting iterative search'
                            for threshold in range(10,30,5):
                                    threshold = threshold /100.
                                    print "Testing threshold: " + str(threshold)
                                    for outlierTolerance in range(1,3):
                                            print "and outlier Tolerance of: " + str(outlierTolerance)
                                            intervals, filterCount, filteredIntervals = naiveDefineIntervals(chrSNPs,  threshold, pools, outlierTolerance)
                                            if len(intervals) >0:
                                                    break
                                    if len(intervals) >0:
                                            break
                            if len(intervals) >0:
                                    print 'Found ' + str(len(intervals)) + ' intervals with threshold ' + str(threshold) + ' and outlier tolerance ' + str(outlierTolerance)
                                    print intervals
                                    print 'Length of intervals: ' + str(sum(tup[2] for tup in intervals))
                                    Statisticsfile.write('Found intervals with threshold ' + str(threshold) + ' and outlier tolerance ' + str(outlierTolerance)+ " \n")
                                    Statisticsfile.write(str(intervals)+ " \n")
                                    Statisticsfile.write('Length of intervals: ' + str(sum(tup[2] for tup in intervals))+ " \n")
                                    Statisticsfile.write('Filtered ' + str(filterCount) + ' intervals, with length: ' + str(sum(tup[2] for tup in filteredIntervals))+ " \n")
                                    Statisticsfile.write(str(filteredIntervals)+ " \n")
                            
                            else:
                                    print 'No intervals could be found'
                                
                    print 'Number of filtered Intervals: ' + str(filterCount)
                                                                
                    plotIntervals(Chr, intervals, ax)                        

        
        elif options.vcffile1 and options.vcffile2 :

            print 'filtering for Chromosome: ' + Chr
            chrSNPs1 = filterDataFrameForChromosome(df_SNPs,Chr) # only keep SNPs on Chromosome Chr
            chrSNPs2 = filterDataFrameForChromosome(df_SNPs2,Chr) # only keep SNPs on Chromosome Chr
                  
            if len(chrSNPs1)==0 and len(chrSNPs2)==0:
                    continue
            else:
                    chrsToPlot.append(Chr)
                            
                    
            
            #rect_cones = [left, bottom, width, height]
            rect_cones = [0.+1./len(Chrs)*(len(listOfAxes)), 0.1, 1./len(Chrs), 0.9]
            print rect_cones
            listOfAxes.append(plt.axes(rect_cones))
            print listOfAxes
            ax = listOfAxes[-1]
            print ax

            
            if chrSNPs1['Position'].irow(-1) > chrSNPs2['Position'].irow(-1):
                  last_SNPs.append(chrSNPs1['Position'].irow(-1)) # save the length of the Chromosome
            else:
                  last_SNPs.append(chrSNPs2['Position'].irow(-1)) # save the length of the Chromosome
             


            plt.xlabel(Chr) # name the x axis of the subplot after the chromosome
            if len(Chrs) >1 :
                    ax.set_xticklabels([]) # don't plot x axis ticks for any of the plots
            if Chrs.index(Chr) >= 1: # don't plot y axis for subplots
                    ax.set_yticklabels([])

        # plotting delta values
            plot_delta(chrSNPs1, options.windowSize, pools, ax, labels,  "y", "delta frequencies 360 Acc" ,  "delta 360 Acc", boost_flag = options.boost)
            plot_delta(chrSNPs2, options.windowSize, pools, ax, labels,  "b", "delta frequencies  120 Acc" ,  "delta 120 Acc", boost_flag = options.boost)
                         

                  

print 'labels: '
print labels


## adjusting the subplots according to the length of the Chromosome

start = 0.05
left = start
for subplots in range(len(chrsToPlot)):
	
	ax = listOfAxes[subplots] # get one axes instance
	
	# set x and y limits, the plot can not be longer than the last found snp
	ax.axis('tight')
	ax.set_ylim([-0.2, 1.2])
	#ax.set_xlim([0, last_SNPs[subplots]])
	xmin, xmax, ymin, ymax = ax.axis()
	
	
	# modify the ticks 
	start, end = ax.get_xlim()
	if len(chrsToPlot) < 3:
		print "Using standard ticks"
		
	else:
		ax.xaxis.set_ticks(numpy.arange(start, end, 1000000))
			# rotate the label of the axes
		ax.set_xlabel(chrsToPlot[subplots],rotation=45)
	
	

	
	# Abmessungen des plots bestimmen, 
	#width = float((last_SNPs[subplots]))/numpy.sum(last_SNPs) *0.9 # breite ist Anteil dieses Chromosomes an der Gesamtlaenge mal 0.9
        width = float((last_SNPs[subplots]-xmin))/numpy.sum([a - b for a, b in zip(last_SNPs,first_SNPs)]) *0.9 # breite ist Anteil dieses Chromosomes an der Gesamtlaenge mal 0.9
	
	rect_cones = [left, 0.1, width, 0.8]
	ax.set_position(rect_cones)
	if ax2:
		ax2.set_position(rect_cones)
	left = left + width  # der linke Rand des neuen Chromosomenplots ist das ende des vorherigen
	
	
	# plot the allelefrequency histogram, if only one chromosome is plotted
	if len(chrsToPlot) == 1:
                    
# plot the histogram
                        if options.histogram:
                            # rearrange the SNP plot, so a second plot can be shown
                            ax.set_position([left-width+0.02, 0.1, width/2, 0.8])
                            chrSNPs = filterDataFrameForChromosome(df_SNPs,chrsToPlot[0])
                      
                            # calculate parameters for the histogram plot
                            width = width/2
                            bottom, height = 0.1, 0.8
                            bottom_h = left_h = left+width+0.02
                            #rect_histy = [left_h, bottom, 0.2, height]
                            rect_histy = [left -width + 0.06, bottom, width - 0.02, height]
                            listOfAxes.append(plt.axes(rect_histy))
                            ax = listOfAxes[-1]
                            ax.set_ylim([-0.2, 1.2])
                            #axHisty = plt.axes(rect_histy)
                            bins = numpy.arange(-0.2, 1.2 + 0.02, 0.002)
                            if len(pools) == 2:
                                n, bons, patches  = ax.hist([chrSNPs['Frequency'+pools[0]],chrSNPs['Frequency'+pools[1]]], bins=bins, orientation='horizontal', alpha=0.5)
                            else:
                                n, bons, patches  = ax.hist([chrSNPs['Frequency'+pools[0]]], bins=bins, orientation='horizontal', alpha=0.5)

 #                       else:
  #                             chrSNPs = filterDataFrameForChromosome(df_SNPs,chrsToPlot[0])


labels_list = []
labels_names = []
for key,value in labels.items():
        labels_list.append(key)
        labels_names.append(value)

locs, labels2 = plt.xticks()
plt.setp(labels2, rotation=45)

print 'labels_list: '
print labels_list
print 'labels_names '
print labels_names
        
fig.legend(labels_names, labels_list, 'upper center', ncol = 3, fancybox=True)


### clear memory
del chrSNPs
del df_SNPs


### show the plot
if options.batch == False:
    plt.show()

###save plot
save_plot(fig, Path2OutputFile)


Statisticsfile.close()


## TODO:

# Werte nur einmal aus dem array auslesen und zwischenspeichern zb. positions = chrSNPs['Position']
# filter fuer kollabierte Bereiche: Zusammenhanegende Bereiche, deren Coverage zu hoch , aber deren AF zu niedrig ist rausfiltern
