# Supplementary material for: Rapid gene identification in sugar beet using deep sequencing of DNA from phenotypic pools selected from breeding panels
Source: BMC Genomics. 2016 Mar 15;17:236. doi: 10.1186/s12864-016-2566-9 (PMC4791833; doi:10.1186/s12864-016-2566-9)
Supplement: Additional file 2: — Python package to generate AFe plots and automatic identification of intervals. The python script “VCF2AFAnalysis.py” was used to generate AFe plots from vcf files. Usage examples can be found in the “README” text file contained in the package. (ZIP 18 kb) [file 12864_2016_2566_MOESM2_ESM.zip › Additional file 2/VCF2AFAnalysis.README.txt]

This tool calculates and plots, among other things, allele frequency estimates and delta allele frequency estimates from .vcf files containing information for two pools.

The Unix shell command,
python VCF2AFAnalysis.py -h
will give information about all parameters that can be used.

python VCF2AFAnalysis.py -v 360Acc_Chr2.vcf -p green,red -x 0 -d True -c Chr2
will plot Figure3 from the publication.

This script is tested on Unix/Linux systems.
You need at least python 2.7 installed and the following modules:
SciPy Version installed: 0.12.1
Pandas Version installed: 0.16.0
matplotlib Version installed: 1.3.1
